# Supplementary material for: Association of polymorphisms in C1orf106, IL1RN, and IL10 with post-induction infliximab trough level in Crohn’s disease patients
Source: Gastroenterol Rep (Oxf). 2019 Oct 29;8(5):367–73. doi: 10.1093/gastro/goz056 (PMC7603865; doi:10.1093/gastro/goz056)
Supplement: goaa056_supplementary_data [file goaa056_supplementary_data.zip]

Archive with 6 entries (6 files):
- 2019-047 Supplement Table 1.docx
- 2019-047 Supplement Table 2.docx
- 2019-047 Supplement Table 3.docx
- 2019-047 Supplement Table 4.docx
- 2019-047 Supplement Table 5.docx
- 2019-047 Supplement Table 6.docx
